# Supplementary material for: Predictors of infant birth weights: Role of the Lebanese mediterranean diet, psychosocial factors and maternal health status
Source: PLoS One. 2026 Jun 10;21(6):e0351497. doi: 10.1371/journal.pone.0351497 (PMC13252803; doi:10.1371/journal.pone.0351497)
Supplement: S1 File — S2 Table. Differences in Maternal and Infant Risk Factors across SGA, AGA and LGA Infants. S3 Table. Dietary Characteristics of Mothers Delivering SGA, AGA and LGA infants. (ZIP) [file pone.0351497.s001.zip]

Archive with 3 entries (3 files):
- Supporting information 3.docx
- Supporting information 1.docx
- Supporting information 2.docx
